# Supplementary material for: Associations of the Single Bovine Embryo Growth Media Metabolome with Successful Pregnancy
Source: Metabolites. 2024 Jan 26;14(2):89. doi: 10.3390/metabo14020089 (PMC10890179; doi:10.3390/metabo14020089)
Supplement: Supplementary file 1 [file metabolites-14-00089-s001.zip]

Archive with 1 entries (1 files):
- metabolites-2822674-supplementary.xlsx
